# Supplementary material for: Comparative Transcriptomic Analysis of Multiple Cardiovascular Fates from Embryonic Stem Cells Predicts Novel Regulators in Human Cardiogenesis
Source: Sci Rep. 2015 May 21;5:9758. doi: 10.1038/srep09758 (PMC4440522; doi:10.1038/srep09758)
Supplement: Supplementary Dataset 1 [file srep09758-s4.xls]

## Sheet: Supplementary_data_sets
Gene	ES	PG	CM	SM	EC
NANOG	42.922	1.04075	1.00945	1	1.02927
SOX2	115.248	2.15725	1.24575	2.45844	1.01951
POU5F1	673.389	14.8788	1.13233	1.06225	1.14634
ZFP42	47.9864	16.6554	8.24957	2.04937	1
DNMT3B	369.361	47.1188	6.38755	2.02269	1.26341
TERT	11.8588	3.49379	1.07561	1	1
FGF4	2.61991	1.02445	1	1	1
DPPA5	3.62569	1	1	1	1
DPPA4	287.422	33.0281	16.7657	1.80036	2.88288
TDGF1	308.17	5.82458	3.34406	1.09782	1.11707
LEFTY1	4.26653	1.60307	1.46314	1.03557	1.03902
UTF1	11.8321	1.07335	1.0189	1	1
GRB7	16.4871	1.69272	1.2741	1.06225	1.01951
PODXL	460.219	122.038	36.7469	12.2229	1.28292
GAL	96.4236	3.25745	1.14178	1.65808	2.03412
MSX1	1.36493	66.466	4.27034	7.48295	5.34136
MIXL1	1.26702	2.82552	2.20038	1	1.03902
ISL1	1.08011	9.58971	5.56524	1.55136	1.06829
MESP1	1.20471	2.96406	1.75615	1.19564	1.15609
KDR	22.8154	64.7872	89.8757	2.08494	11.468
HAND2	1	11.5945	11.5672	1.36461	1.03902
GATA4	1.0356	31.1047	64.5164	1.05336	1.03902
TBX5	1	2.1817	3.51419	1	1
TBX2	1	5.27856	10.3101	2.0049	2.62923
NKX2-5	1.09791	13.8683	64.8283	1.19564	1
MEF2C	2.86023	2.53213	53.4483	6.28241	1.79022
CTNT	3.19846	8.72585	569.765	1.42686	1.14634
TNNI3	17.751	10.4943	114.271	1.21343	2.55118
PLN	1.0445	1.02445	67.0873	1.01779	1.00976
MLC2a	4.88957	157.611	7059.39	2.82305	2.86337
MLC2v	1.12461	1.0326	16.5199	1.16007	1.07805
SMA	9.94513	1.90461	1014.27	644.191	101.319
CNN1	13.6389	18.5625	194.158	310.341	12.5607
TAGLN	18.3028	2.61363	72.4087	361.965	47.5647
ENG	3.60788	2.53213	99.2047	93.869	140.928
CD109	3.58118	1.83126	11.4726	13.3523	31.3212
ECM1	1.71205	4.2517	23.9491	31.3694	112.88
ECM2	1	1	1.0189	2.24501	12.1412
LAMA4	2.3707	1.12224	18.7884	8.54121	483.73
CXCL1	1.23142	1.02445	1.22684	1.08893	14.385
LIN28A	437.309	216.835	20.8772	1.19564	1.18536
FOXH1	49.4283	63.2061	4.79019	1.06225	1
LIX1	1.33822	77.9896	2.42723	1.02668	1
DNAH2	1.07121	59.9463	1.06616	1	1.07805
PDLIM3	5.03198	3.01296	99.2047	56.1185	1.52682
GREM1	1.86336	1.87201	8.19285	191.86	2.26826
MEIS2	1.10681	39.996	73.8265	16.6249	30.131
SNAI2	1.16021	49.474	21.4443	47.2433	83.6809
HOXB5	1	3.46119	1.34027	1.32015	1.02927
HOXB2	1.0623	34.5276	7.31383	4.19257	6.67791
HOXB1	1.0178	6.77809	1.03781	1	1
HOXB3	1.0089	30.6728	5.48017	1.90708	4.4926
MEIS1	1.11571	69.8888	22.0115	4.04139	10.8729
EVX1	1	3.22485	1	1	1
CBLB	6.80321	21.8875	6.6333	5.26861	5.02917
EGR3	1.18691	17.4786	1.39698	1.03557	5.84866
JUN	3.8571	220.657	16.898	35.5046	36.0138
ATF3	10.8708	48.9524	7.27603	7.41181	3.73164
JUNB	2.87803	53.9156	13.8072	15.1398	18.9215
FOSB	1.52514	747.629	3.12667	2.75191	1.48779
JUND	6.28697	60.256	11.2836	11.2891	10.9607
NR4A1	4.01731	163.373	9.1853	4.2815	1.90729
KLF6	8.89486	160.879	51.6146	47.0654	46.5501
EGR1	10.675	857.502	12.966	5.7933	34.5601
EGR2	1.50734	17.6578	1.22684	1.06225	2.09266
PITX1	1.0445	4.431	1.20794	1.10672	1.09756
HES1	3.21626	40.4931	6.33084	5.64212	2.88288
NR0B1	1.0623	3.32265	1.09452	1.04446	1
LEF1	1.45393	55.301	4.828	2.98313	1.04878
FOS	2.63772	1192.54	9.25146	3.07206	4.80478
SALL1	24.7024	124.573	13.5142	5.12633	2.34631
SP6	1.92567	18.481	5.27223	1.32904	1.02927
SP5	1.13351	8.98664	1.18904	1	1
TBX3	1.15131	12.6377	3.20228	3.65899	2.73654
NKX3-1	1.26702	10.0135	3.66542	1.73811	1.07805
GATA6	1.08011	54.2579	19.4122	11.8405	8.78517
EMX1	1.73875	4.58584	1.15123	1.01779	1
HAND1	1.47173	139.055	21.4821	1.05336	1.07805
LHX1	1.0445	10.7877	1.11342	1.04446	1
IRX3	2.29949	44.9347	6.46317	1.07114	1.63413
IRX5	1.39163	9.03554	2.52175	1.45354	1.46828
KLF1	1.18691	7.52786	1.11342	1	1.03902
HEY1	1.50734	13.1022	30.2251	2.6363	3.22434
PROX1	1.18691	7.39746	5.31949	1.07114	1.03902
SMAD9	2.58431	6.95738	15.7071	1.83594	2.73654
SMAD6	2.3707	31.4796	38.0796	2.81416	3.53652
POU4F1	2.29059	1.17114	9.19475	1	1
LBH	10.4169	39.0425	175.018	58.6263	4.10236
ESRRG	1.83666	1.72532	10.7354	1	1.01951
TRIM63	1	1.08965	10.0738	1.03557	1.01951
PPARGC1A	1.22252	1.18744	12.2761	1.00889	4.06334
ESRRB	1.21362	1.47268	4.20418	1.00889	1.03902
SOX18	1.10681	3.87682	10.8299	1.2579	1.4195
SMYD1	1.08901	2.10835	130.547	1.07114	1.0878
CREM	11.4404	14.9848	40.5749	14.1349	12.8143
MITF	1.60524	1.95351	27.1154	5.90001	5.18526
ZFYVE16	11.4671	12.4991	34.2327	11.4136	11.0876
ASB2	1	1	73.7036	1.498	1.00976
FLI1	1.56964	1.0978	26.4727	9.71508	4.45357
LYL1	1.30262	1.98611	7.38945	1.17786	1.27316
ERG	1.12461	1.04075	13.1929	1.18675	1.17561
LMO2	1.80996	1.24449	25.3196	5.40201	8.25836
TAL1	1.0356	1.08965	6.18906	1.02668	1.00976
HEYL	1.92567	4.09686	12.6352	2.03158	1.56584
HEY2	4.64926	7.07148	24.9982	2.12051	1.31219
HOPX	1.0356	2.92331	10.2817	2.36951	1.02927
ZNF467	1.0089	2.65438	10.329	2.58294	3.65359
MYOCD	1.54294	11.35	69.0533	4.61053	1.04878
HR	1.0178	1.0163	1.14178	3.18766	3.87798
TRIB3	4.85397	1.30154	5.82044	15.2465	32.4334
NR2F2	1.08011	1.23634	3.01324	40.7959	78.8908
CCDC80	2.76232	3.86867	111.842	464.269	409.331
LMNA	42.833	34.9432	147.504	401.832	449.204
DNAJB4	6.35818	6.77809	9.82802	33.8416	33.409
CCND1	51.8671	9.11703	30.8017	149.112	220.429
VDR	1.0534	1.02445	1.08507	2.97423	5.40965
AHR	3.09165	1.15484	6.87905	23.7926	31.7992
NFIX	1.08901	1.0163	1.2363	26.6561	44.4721
HIST2H2BE	1.75655	3.83607	7.97546	7.34067	6.22914
HIST1H2BJ	1.10681	1.22819	1.12287	2.04047	2.43411
RUNX1	1.14241	1.0978	1.39698	16.2781	15.7313
CDKN2A	2.28169	1.99426	4.44992	146.106	97.6708
PTRF	33.7098	6.99813	148.591	384.668	460.189
ZMAT3	6.46499	2.79292	12.0114	38.7061	37.5259
SIX1	1.16021	6.5173	2.10587	25.5089	50.3841
EN1	1.0178	1.48083	1	1.16007	5.995
KCNIP3	2.51311	2.1328	2.08696	2.02269	13.2729
KLF9	1.77435	1.81496	5.13046	8.60347	26.2677
GLIS2	6.42048	4.47989	7.83368	5.08186	20.2385
NFIB	8.1383	4.2843	4.05295	8.87915	23.2726
HIC1	1.0356	1.02445	1.05671	1.17786	5.4194
PPARG	4.79167	5.86533	11.2647	8.12325	42.4917
IFI35	3.7681	1.78236	2.92818	3.67678	15.9655
IRF1	2.85133	3.06186	3.0416	3.88131	10.6583
PLAGL1	1.16021	6.96553	13.6655	15.9757	53.3499
CEBPD	1.95237	1.74162	5.48017	2.47623	36.1211
CCND3	5.55712	6.72104	13.9112	19.4262	67.1642
ETS2	7.58646	8.04128	11.4726	4.83286	31.887
ZBTB16	1.0445	1.26894	1.15123	1.00889	12.2095
ESR1	1	1.02445	1.28356	1.01779	9.42906
NR2F1	1	1.37488	1.54821	4.19257	11.1363
ZNF703	1.70315	6.10982	5.16826	10.9067	50.2866
FKBP5	23.0825	13.2082	22.9377	2.16498	122.538
SIX2	1.09791	1.0978	2.31381	5.45536	26.2579
DACH2	48.3335	26.2557	30.7071	59.649	151.689
MEOX1	1	1.13039	1.10397	1.00889	3.39994
MEOX2	1.0089	1.0326	1.03781	1.00889	4.19992
KANK2	13.3986	19.3367	18.9963	18.7414	72.6177
EBF1	1.0178	1.22819	1.2741	2.87641	14.0728
EBF2	1.0089	2.58918	1.21739	3.83685	25.1653
COPS8	23.4207	23.4033	28.1552	24.6641	140.655
IFI16	2.32619	6.46025	20.0455	14.4194	131.172
HOXC8	1	1.0163	1.04726	2.90309	1
DLX5	1.28482	1.05705	1.06616	8.23885	1
RUNX2	1.56964	1.17114	1.18904	7.33177	1.56584
FOSL1	5.2456	7.5849	2.0208	19.8264	4.59015
DLX2	1.09791	2.26319	1.17013	7.50074	1.96583
CRYAB	2.17488	2.46693	122.069	359.75	6.57059
ARID5B	1.16021	1.63567	7.59739	34.7754	10.112
MYBL1	2.3618	2.36099	1.80341	11.3425	1.13658
CDKN2B	1.21362	1.44008	8.01327	142.647	8.36567
HOXB9	1.0178	1.02445	1.13233	6.20237	1
HOXC4	1	1	1.02836	2.93866	1
KANK1	10.3991	11.3174	30.9718	8.53232	3.18531
CASZ1	3.94611	2.35284	27.5691	2.20944	1.06829
MYCT1	1.16911	2.30394	8.09834	1.7559	1.21463
ZNF710	13.6745	17.886	76.0382	11.1913	8.70713
TCEA3	1.0623	1.39118	17.6258	2.66298	3.2536
CRIP1	3.50998	15.1559	123.26	3.60563	4.77552
TBX20	1.0356	11.1789	21.1891	1.22232	1.00976
SCMH1	6.06446	22.5802	33.2119	8.04321	6.31694
SETBP1	1.86336	11.5456	8.45751	1.51579	2.88288
TMEM185A	3.23406	31.3085	16.7657	4.59275	5.3316
RGS5	13.63	105.332	56.2271	12.0272	2.22924
LRRTM1	1.17801	8.04128	2.81475	1.04446	1.01951
EFNB3	4.61365	30.0453	10.0265	2.97423	3.97554
EPHA4	1.84556	30.3876	9.50666	3.87242	5.02917
EPHA6	1.64975	4.17021	1.08507	1.42686	1
EPHB2	3.8838	72.4315	4.68622	11.3336	2.19997
EPHB6	7.00792	29.3118	3.27789	1.62251	10.3364
EFNB2	7.20374	37.543	73.8548	11.636	1.29268
EFNA1	3.63459	37.7711	39.0059	1.69365	2.09266
EPHB3	1.34712	24.7888	22.6069	2.60962	2.62923
FZD5	13.3007	1.85571	2.5312	1.14229	1.12683
CHP2	4.81837	1.12224	1.02836	1	1.00976
FRAT2	32.2768	7.5523	5.39511	2.40508	2.95117
PRKX	20.8662	6.59065	5.82989	5.50872	3.12678
GPC4	132.943	53.1577	26.0285	41.6496	2.19021
AXIN2	12.553	19.736	2.68243	1.55136	2.95117
PRKCG	7.44405	7.67455	2.0208	1.19564	1.839
CER1	3.24296	3.00481	1.06616	1.06225	1.04878
VANGL2	23.5453	19.6301	18.3441	4.82397	1.06829
SFRP5	2.64662	51.6418	1.18904	1.01779	1.01951
LEF1	1.45393	55.301	4.828	2.98313	1.04878
BTRC	9.31319	130.905	10.7638	12.4541	13.5168
NKD1	1.32042	9.33707	1.21739	1.04446	1
JUN	3.8571	220.657	16.898	35.5046	36.0138
WNT9B	1.0445	10.3069	1.88847	1.01779	1
MAPK10	2.82463	17.6497	4.71458	1.04446	4.55113
WNT3	1.92567	14.9685	4.00569	3.30327	2.68776
WNT8A	1.07121	3.2656	1	1	1
CXXC4	1.72985	4.99332	5.96222	1.01779	1
SOX17	1.0089	1.13039	12.0303	1.06225	1.05854
PRKCB	4.44454	1.88016	12.7392	1.08004	1.01951
CAMK2A	1.0178	2.035	5.66921	1.07114	1.01951
NFATC2	1.72985	1.0815	5.53689	4.97515	1.76096
WNT11	1.12461	3.07816	22.0776	2.31616	18.9215
CAMK2D	18.7746	9.8994	158.572	34.4641	90.8222
DKK2	1.0356	1.00815	1.19849	50.2313	1
WNT5B	1.40943	2.66253	12.1059	77.3993	6.9901
PLCB4	6.43828	2.40174	7.72971	25.4022	1.11707
PRKCA	3.91941	1.48898	6.25523	22.7877	8.53152
WNT5A	1.38273	11.4152	7.07754	30.4712	1.47804
WNT2B	1.53404	2.25504	1.98299	6.99384	2.6585
FOSL1	5.2456	7.5849	2.0208	19.8264	4.59015
CCND1	51.8671	9.11703	30.8017	149.112	220.429
CCND3	5.55712	6.72104	13.9112	19.4262	67.1642
SFRP2	171.474	5.34375	1.90738	23.2235	123.475
FZD7	66.9537	64.8035	25.8111	42.3522	7.34131
SFRP1	43.4204	35.8152	12.1437	16.1358	4.28772
DKK1	1.24922	95.006	47.2951	116.03	186.459
FZD2	2.08588	23.7782	11.4915	29.8932	14.6777
FZD4	4.55135	24.2672	27.1249	19.7108	17.7508
PRKACG	16.7007	44.0545	75.0363	54.3754	47.6232
RAC2	2.02357	2.20615	6.48207	1.51579	3.62433
CAMK2B	1.0267	1.16299	3.32515	1.19564	1.53657
PPP2R5A	20.5191	10.9589	21.0663	6.40691	16.2874
PRICKLE1	9.75822	3.61603	18.9112	4.08585	6.81449
PLCB2	3.8749	6.00387	11.6806	2.14719	1.30243
CTNNBIP1	15.9531	22.7188	22.9944	10.0619	7.19497
FZD8	4.91628	7.05518	16.9925	7.51853	2.43411
SMAD3	6.28697	10.0298	15.5842	14.1349	34.1309
FZD1	1.86336	4.3821	10.4424	4.406	10.6778
NFATC4	4.36444	12.4013	12.0965	6.82488	15.585
MYC	14.6536	27.6167	6.26468	14.3483	30.2481
NLK	19.0683	13.1185	16.0095	9.03033	3.63408
FZD3	12.286	5.57194	7.03973	2.68966	1.39023
AXIN1	9.29539	3.01296	4.15692	2.7608	4.41455
CACYBP	49.455	38.0156	19.8753	15.7712	17.1069
TCF7L1	39.8957	19.8257	16.1324	11.9116	13.7997
NKD2	3.31416	2.79292	1.92628	1	1.06829
TCF7	11.9478	10.2335	4.37431	1.91597	1.839
RUVBL1	91.8932	55.0402	25.8205	20.4044	32.5699
PPP2R1B	26.6427	12.1568	10.7354	10.8445	7.29253
RAC3	57.8661	21.969	18.3725	23.9349	16.063
NFATC1	3.21626	17.3074	8.54257	2.56516	4.5804
TBL1Y	17.3327	46.0186	20.8583	5.81997	13.3607
PLCB1	8.55663	16.3947	12.7581	6.65591	3.99505
SIAH1	10.6127	21.3822	9.60118	6.52252	6.94132
TBL1X	8.57443	18.0898	8.1834	5.58876	5.96573
MAPK8	18.3295	19.9397	11.2269	12.9788	6.57059
FZD6	8.63674	5.13186	16.3687	20.5289	11.1558
DAAM2	2.32619	2.34469	9.07188	16.4559	5.52672
PPP2R5B	2.05917	3.1352	10.9622	16.2247	7.61447
PRICKLE2	2.65552	2.61363	4.18527	9.29711	4.78527
WNT4	2.05027	1.36673	1.15123	4.01471	1.00976
FRAT1	2.86913	2.98851	2.69188	1.19564	1.79998
APC2	3.8037	5.74309	7.20986	9.85737	8.35592
NFAT5	6.6074	6.09352	7.03973	11.6449	7.11692
WIF1	2.10368	1.00815	1.07561	1	1.01951
FZD10	1.92567	1.41563	1.59547	1.02668	1
CSNK1A1L	16.3358	11.293	15.8488	13.4145	14.746
CREBBP	15.6326	25.6363	15.4897	13.3701	12.9412
CSNK1A1	51.2351	33.7289	56.7375	43.4994	48.6378
CSNK1E	122.271	79.6603	69.2329	80.4673	47.5159
CSNK2A1	50.1226	38.2112	30.348	26.0247	24.2482
CSNK2A2	34.769	50.6068	22.3045	17.3185	23.6336
CSNK2B	64.5327	70.6386	69.5637	69.1911	56.9791
CTBP1	44.0167	47.7952	44.4501	40.2001	39.282
CTBP2	22.8065	11.6271	8.50476	7.70528	7.65349
CTNNB1	167.682	234.43	176.01	137.302	103.875
DVL1	17.7154	17.5356	12.3044	20.1554	24.336
DVL3	15.0986	25.1229	24.6958	32.3832	23.7409
EP300	26.6427	29.5971	21.4916	15.5311	12.7168
DAAM1	8.41422	12.2057	12.0776	5.9178	4.36577
FBXW11	22.9757	14.8299	23.4103	21.7739	18.4922
GSK3B	557.369	584.228	514.717	296.895	345.382
RHOA	65.2714	59.0906	75.8775	120.059	114.744
LRP6	28.7433	16.8673	12.1721	18.8481	21.0093
LRP5	16.4515	10.1602	15.3195	12.5164	10.629
SMAD2	26.2155	25.0577	43.9681	31.5473	33.2626
SMAD4	11.5739	9.69566	6.60494	6.11344	6.67791
NFATC3	10.1676	11.5701	9.04352	9.32379	9.97539
PLCB3	20.9018	20.1842	11.3687	18.7147	12.5314
PPARD	7.01682	8.18798	11.8696	9.80401	13.3509
PPP2CA	75.7475	85.5443	66.1138	50.0268	48.4037
PPP2CB	41.8628	41.6993	45.1496	61.3831	40.2283
PPP2R1A	147.309	110.678	121.36	117.658	110.412
PPP2R5C	47.2566	43.8345	50.9152	49.7155	62.657
PPP2R5D	27.9422	28.6028	21.52	19.3639	24.5214
PPP2R5E	20.8751	17.5764	12.4651	14.5884	13.4582
PPP3CA	9.5624	8.13093	17.2383	15.7178	11.2924
PPP3CB	19.2107	18.2283	17.7392	26.1315	43.7404
PPP3CC	8.86816	9.47562	15.9906	15.7623	17.3508
PPP3R1	8.73465	10.4454	8.86393	10.8356	8.30714
PRKACA	22.9311	36.5324	58.6657	31.0848	43.0185
PRKACB	6.732	7.21002	10.8016	10.1419	9.6632
MAPK9	13.6033	8.82365	14.0624	11.7427	11.751
PSEN1	11.1467	11.3093	13.8451	14.8374	16.3167
RAC1	95.2042	87.6632	76.8416	100.841	102.227
SENP2	20.2788	16.1257	15.7543	13.5302	16.4045
ROCK1	18.374	15.8731	20.4803	21.9162	28.2091
SFRP4	1.0356	1.44823	1.11342	1	1
PORCN	5.87754	5.63714	6.38755	15.4066	7.98519
SKP1	66.0814	66.1319	69.2801	70.3294	68.8617
MAP3K7	24.649	27.3233	26.227	26.1848	23.136
TCF7L2	24.2929	22.8329	15.6882	9.53722	10.2681
TP53	45.8058	24.9029	19.45	20.1376	20.4239
WNT2	1	1	2.67298	1.2579	2.18046
WNT6	1.15131	2.23059	1.22684	1	1.01951
WNT7B	1.90786	1.0163	1.0189	1.06225	1
WNT8B	2.13928	1.08965	1.04726	1.08004	1.00976
WNT10B	1.64085	1.0326	1.35917	1.19564	1.16585
WNT9A	5.60162	2.22244	3.39132	1.97822	2.60972
TBL1XR1	10.6394	9.47562	8.52367	8.90583	13.6729
CAMK2G	12.5975	13.3711	16.6806	14.2772	10.3461
VANGL1	5.45031	6.32986	5.85825	5.63322	4.87307
FZD9	2.31729	1.76607	1.99244	2.1383	1.79998
CUL1	22.4327	18.9373	20.9528	11.8761	13.5558
CCND2	38.4983	23.2485	19.639	38.6438	41.7405
WNT3A	1.12461	2.0187	1.0189	1.02668	1.01951
RBX1	125.449	102.911	112.787	84.5047	112.178
LEFTY1	4.26653	1.60307	1.46314	1.03557	1.03902
INHBE	9.05507	1.50528	1.28356	2.59184	1.4195
LEFTY2	6.53619	8.23687	3.02269	1.08004	1
ID1	223.409	141.003	81.7377	24.8687	26.9603
ACVR2B	17.2347	16.1991	6.66166	1.57804	1.37072
BMP7	9.32209	9.98905	18.7411	1.00889	1.00976
CHRD	1.50734	11.8227	4.5917	1.06225	1.839
AMHR2	1	13.7705	4.5917	1	1
BMP4	13.0158	133.301	15.9056	5.93558	1.31219
SMAD9	2.58431	6.95738	15.7071	1.83594	2.73654
SMAD6	2.3707	31.4796	38.0796	2.81416	3.53652
BMP5	1.0089	21.8468	15.4991	1.02668	1.00976
SMAD7	4.23093	21.3985	18.1835	11.8939	4.53162
BMP6	1.41833	1.44008	3.69378	1.42686	1.20487
ZFYVE16	11.4671	12.4991	34.2327	11.4136	11.0876
BMP2	1.16911	11.3256	31.5956	1.19564	1.02927
THBS4	11.6808	3.48564	74.4692	1.04446	1.09756
TGFB1	8.39642	21.1377	73.6941	63.882	24.3458
PITX2	1.0178	1.66827	8.00382	7.46517	1
TGFB2	1.10681	4.12946	87.456	150.517	2.7463
LTBP1	13.7546	15.979	174.139	55.825	84.1199
THBS1	9.37549	70.769	72.0306	1763.18	372.542
GDF6	1.0178	1.40748	9.46885	66.5854	1.47804
CDKN2B	1.21362	1.44008	8.01327	142.647	8.36567
INHBA	1.44503	1.0652	3.83555	160.94	1.84876
GDF5	1.0178	1.35043	1.38753	7.41181	6.44377
THBS2	3.19846	1.39933	2.30435	105.794	119.856
TGFBR2	4.25763	2.035	32.4935	39.4086	345.83
DCN	1.30262	1.30154	3.93952	52.6769	1294.7
ID2	49.2859	122.438	107.73	21.3559	8.23885
ID3	54.1545	91.2816	67.437	32.6767	3.08775
ID4	15.5614	23.6234	20.1967	12.0095	1.05854
FST	11.2001	2.0513	8.46696	17.4608	40.4234
THBS3	2.29059	8.24502	14.7713	13.6458	10.5803
BMPR2	4.53355	3.93387	14.3744	14.0993	8.68761
TGFB3	1.42723	1.45638	5.57469	2.67187	2.47313
NOG	1.09791	2.10835	9.58228	3.99692	1.16585
SMAD3	6.28697	10.0298	15.5842	14.1349	34.1309
ACVR2A	3.09165	4.39025	3.86391	2.43176	10.5705
MYC	14.6536	27.6167	6.26468	14.3483	30.2481
BMPR1B	1.34712	1.95351	1.64273	2.44955	4.29748
ACVR1C	3.34977	1.38303	1.12287	1.11561	1
PPP2R1B	26.6427	12.1568	10.7354	10.8445	7.29253
E2F5	6.32258	7.19372	3.552	2.35173	1.5756
TGFBR1	10.764	15.1722	11.2836	22.014	6.6584
RBL2	14.6625	17.283	20.6126	14.5351	17.9752
SMAD2	26.2155	25.0577	43.9681	31.5473	33.2626
BMP8A	3.08275	2.18985	3.16447	1.33793	1.42926
SMURF1	9.60691	11.8798	13.4103	11.6271	8.62908
MAPK1	26.3668	19.2307	44.1004	41.454	39.9161
GDF7	1.10681	1.11409	1.80341	1.36461	1.04878
MAPK3	12.7666	29.8823	27.3612	20.7423	35.6821
INHBB	1.08011	1.04075	1.18904	1.56915	2.27802
ROCK1	18.374	15.8731	20.4803	21.9162	28.2091
RPS6KB1	5.99325	5.72679	6.19851	7.28731	8.94127
ACVR1	7.32835	8.14723	12.9755	17.4608	21.2629
COMP	1.07121	1.0489	1	1.26679	2.15119
RBX1	125.449	102.911	112.787	84.5047	112.178
BMPR1A	41.4801	19.8338	33.3726	15.6378	15.7996
CUL1	22.4327	18.9373	20.9528	11.8761	13.5558
PPP2R1A	147.309	110.678	121.36	117.658	110.412
SMAD1	11.752	11.024	8.66545	5.81108	7.7413
ZFYVE9	228.135	174.546	148.95	97.853	136.928
INHBC	2.3974	1.14669	1.08507	1.08004	1.04878
E2F4	34.0302	29.9475	21.8602	16.4559	24.0141
SMAD4	11.5739	9.69566	6.60494	6.11344	6.67791
SMAD5	14.8405	15.5797	10.7732	10.5866	15.0777
RBL1	5.94875	7.03888	4.32705	2.93866	3.19507
SP1	24.8092	26.0927	18.0795	12.9432	15.9069
CREBBP	15.6326	25.6363	15.4897	13.3701	12.9412
EP300	26.6427	29.5971	21.4916	15.5311	12.7168
NODAL	2.09478	2.72772	1.63327	1.16007	1.09756
PPP2CA	75.7475	85.5443	66.1138	50.0268	48.4037
TFDP1	30.1941	30.7869	26.312	22.103	27.253
SKP1	66.0814	66.1319	69.2801	70.3294	68.8617
PPP2CB	41.8628	41.6993	45.1496	61.3831	40.2283
RHOA	65.2714	59.0906	75.8775	120.059	114.744
BMP8B	1.64975	1.16299	1.35917	2.15608	1.20487
RPS6KB2	16.1044	23.1589	22.7581	24.2373	21.8775
MAML2	147.433	1.46453	5.70702	10.8978	6.07305
HES1	3.21626	40.4931	6.33084	5.64212	2.88288
DLL3	2.4419	7.82939	1.64273	1.51579	1.7512
DLL4	1.08011	1.0652	22.5029	1.04446	1.02927
MFNG	1.90786	1.0489	6.51043	1.05336	1.00976
JAG2	2.23719	1.53788	12.3044	4.79729	1.72193
DTX4	11.4404	6.06907	6.86014	2.28058	6.20963
NOTCH1	11.8054	4.25985	12.3517	6.40691	3.10726
NOTCH4	1.80106	3.15965	6.6333	1.61361	1.87803
MAML3	1.83666	6.10167	9.03407	2.20944	2.9219
DTX3L	5.66393	1.17929	2.77695	2.78748	7.44862
NUMBL	6.34038	6.73734	8.57093	14.3928	25.3994
RBPJ	42.1565	13.8601	18.5521	18.777	33.0968
DTX2	8.38752	5.4823	4.98868	2.60073	4.13163
HDAC2	74.27	71.2661	44.3462	29.911	21.1166
LFNG	8.71684	2.10835	3.90172	6.31798	3.71213
DLL1	2.07698	3.27375	1.53876	1.1245	1.05854
HDAC1	57.786	70.9401	35.0455	27.4654	16.7264
DTX1	2.88693	6.44395	1.38753	1.18675	1.56584
KAT2B	2.61101	3.78717	7.13425	9.62615	4.93161
JAG1	11.5294	50.1178	43.486	59.5422	22.8921
APH1A	46.6424	39.7678	49.9227	36.6963	47.4964
ADAM17	10.764	10.9914	15.5369	9.91962	11.7607
PSEN2	4.58695	3.14335	5.92441	4.74393	2.93166
PSENEN	10.6216	9.99719	13.3441	9.59947	13.9753
CIR1	11.3069	15.2211	19.0247	14.5084	21.6629
NOTCH2	12.1436	23.8679	29.1665	25.5801	34.5406
NUMB	24.0348	18.5462	29.5446	29.6353	30.1798
NCSTN	25.2275	34.1853	46.8982	48.6039	62.8814
PSEN1	11.1467	11.3093	13.8451	14.8374	16.3167
DVL1	17.7154	17.5356	12.3044	20.1554	24.336
SNW1	26.171	25.2941	22.2194	14.5528	21.3995
KAT2A	14.3331	12.0754	9.99816	7.34956	8.15104
CTBP2	22.8065	11.6271	8.50476	7.70528	7.65349
CTBP1	44.0167	47.7952	44.4501	40.2001	39.282
DTX3	12.6242	19.9234	13.656	8.04321	7.21448
CREBBP	15.6326	25.6363	15.4897	13.3701	12.9412
EP300	26.6427	29.5971	21.4916	15.5311	12.7168
MAML1	18.4986	19.736	14.8942	10.2309	9.65344
NOTCH3	23.5008	24.0961	31.6712	33.8594	13.4485
RFNG	9.79382	13.9009	13.6371	17.283	16.5216
DVL3	15.0986	25.1229	24.6958	32.3832	23.7409
CHP2	4.81837	1.12224	1.02836	1	1.00976
PLA2G3	6.96342	1.75792	2.13422	1	1
PRKCG	7.44405	7.67455	2.0208	1.19564	1.839
SH2D2A	5.53932	4.03166	1.57656	1.05336	1.13658
PIK3R5	2.83353	3.44489	1.11342	1.03557	1
KDR	22.8154	64.7872	89.8757	2.08494	11.468
SRC	11.0043	38.1623	15.14	9.70619	8.63884
SHC2	8.00479	36.1494	33.8168	20.4578	5.28282
PRKCB	4.44454	1.88016	12.7392	1.08004	1.01951
NOS3	3.08275	6.10167	15.6787	1.07114	1.58535
NFATC2	1.72985	1.0815	5.53689	4.97515	1.76096
PRKCA	3.91941	1.48898	6.25523	22.7877	8.53152
PIK3R1	2.68222	8.24502	8.75051	5.34865	81.437
PTGS2	1.08011	1.49713	2.36107	2.52959	7.4096
HSPB1	10.1231	9.05999	105.537	109.503	61.8278
MAPK11	1.99687	1.11409	5.8488	7.77642	8.84371
PIK3CD	18.4808	10.7307	7.69191	7.14502	2.3268
RAC2	2.02357	2.20615	6.48207	1.51579	3.62433
VEGFA	12.1258	9.43487	45.3953	23.8726	19.0678
PLA2G4A	1.48063	1.50528	4.78074	2.09383	8.4925
BAD	10.8263	14.2921	30.0928	24.3707	35.0187
NFATC4	4.36444	12.4013	12.0965	6.82488	15.585
SPHK1	2.09478	4.76513	5.6125	12.5786	14.4143
MAPK13	5.2634	1.33413	3.552	1.11561	2.0829
MAPKAPK3	34.5198	14.0231	19.8753	8.01653	17.4679
PIK3CB	12.6331	4.92812	5.29114	5.41979	3.7414
RAC3	57.8661	21.969	18.3725	23.9349	16.063
NFATC1	3.21626	17.3074	8.54257	2.56516	4.5804
PLCG1	32.1255	39.8004	28.0795	25.8202	13.0095
PLCG2	3.59898	3.80347	2.95653	1.64918	1.06829
PIK3CG	1	1	2.40832	1	2.12192
MAPK14	19.1662	15.0255	25.8962	20.1643	23.6629
MAP2K1	14.0038	9.12518	19.6296	12.7743	13.5168
PLA2G5	1.0178	1	1.65218	1	1
CASP9	8.42312	7.87014	9.00571	3.93467	3.92676
PLA2G12B	1.0445	1.0815	1.64273	1	1
JMJD7-PLA2G4B	6.09116	7.20187	7.3989	3.87242	3.17556
PPP3CA	9.5624	8.13093	17.2383	15.7178	11.2924
MAPK1	26.3668	19.2307	44.1004	41.454	39.9161
AKT1	35.0894	60.8754	98.9117	89.4937	75.4664
PIK3CA	3.65239	3.22485	7.59739	5.97115	8.96078
PPP3CC	8.86816	9.47562	15.9906	15.7623	17.3508
MAPK3	12.7666	29.8823	27.3612	20.7423	35.6821
PLA2G10	1.46283	1.88016	1.72779	1.7559	2.22924
PXN	40.2162	34.1201	48.0985	49.0752	52.0719
PPP3CB	19.2107	18.2283	17.7392	26.1315	43.7404
RAC1	95.2042	87.6632	76.8416	100.841	102.227
PIK3R2	17.2881	26.4106	16.5955	30.7202	38.8332
MAP2K2	47.7105	56.2627	43.4388	63.553	78.2078
PLA2G2A	1.87226	1.0652	1.34972	1	1
PTK2	36.9852	31.3492	36.5484	20.8402	21.5556
MAPKAPK2	2789.74	2519.01	1330.47	1116.87	2731.46
KRAS	17.1368	11.1789	9.05297	7.34067	6.64864
PLA2G12A	8.97496	6.17502	6.8885	8.90583	5.80964
PLA2G6	9.4556	10.8937	5.5936	3.73013	3.70237
AKT2	42.6193	46.7357	33.8546	29.1551	37.0967
NFATC3	10.1676	11.5701	9.04352	9.32379	9.97539
RAF1	33.3538	36.6954	32.3612	33.2992	26.2872
AKT3	5.60162	4.2843	10.2628	12.4986	9.39004
MAPK12	11.4048	14.8462	15.433	17.5231	14.5314
NFAT5	6.6074	6.09352	7.03973	11.6449	7.11692
HRAS	13.0247	18.9455	18.8167	36.8563	20.9702
SPHK2	17.1902	14.724	8.949	18.9193	6.67791
PIK3R3	4.63146	7.07963	6.104	8.87025	5.71208
PPP3R1	8.73465	10.4454	8.86393	10.8356	8.30714
ARHGEF11	10.1231	9.14148	9.79967	9.52833	9.37052
CAMKK2	11.4226	6.97368	8.51422	10.3732	20.7751
CLSTN1	69.2678	79.6603	64.1761	78.6798	58.4913
CTNND1	75.8098	82.6593	91.0099	67.3502	42.6477
CYTH2	14.6002	33.7208	32.1438	28.497	16.6484
FGFR1	129.934	92.6671	34.0153	33.3792	73.2909
FLNB	41.9874	16.5984	43.5522	74.4201	18.2386
FNIP1	460.798	494.314	584.604	666.619	370.854
GON4L	11.7698	11.676	10.4424	10.0086	8.59006
KIAA0427	3.93721	12.0591	13.0984	43.8551	22.219
KIAA1543	7.68437	4.32505	2.17203	1.48022	1.01951
LRP8	16.7274	4.3821	4.81855	4.92179	2.36582
MAP3K4	11.7253	11.4641	6.16071	3.91688	2.95117
MICAL2	1.50734	11.5049	76.2934	127.991	5.07795
MLLT4	37.5727	45.5948	38.2025	6.53141	4.04383
RNF213	7.52416	6.72104	7.85259	7.35845	10.1412
SMAP1	19.1217	9.99719	22.0304	11.6271	10.6876
SPAG9	18.3651	11.839	23.0133	33.6993	23.5848
SUN1	29.7134	23.6641	46.936	30.8803	20.0922
TYK2	6.94562	13.3304	19.4784	15.3354	15.3509
NR_033312	387.68	1	1	1	1
NR_033897	105.43	1	1	1	1
NR_027122	98.13	1.52	1	1.05	1.09
NR_002832	72.64	1	1.01	1.13	1
NR_034180	248.94	5.07	1.09	1	1.05
NR_036440	234.92	5.27	1.11	1.08	1.12
NR_002718	153.06	3.65	2.13	1.05	1.02
NR_027122	23.43	1.02	1	1.02	1.02
NR_024562	20.3	1	1	1	1
NR_033945	33.27	1.64	1.02	1.06	1.02
NR_033383	13.04	1.05	1	1	1
NR_027104	11.85	1	1	1	1
NR_036513	12.22	1.09	1	1	1
NR_001435	11.29	1.08	1.39	1	1
NR_033897	7.74	1	1	1	1
NR_033320	8.5	1.37	1.25	1.17	1.21
NR_027104	6.82	1.14	1	1	1
NR_015404	10.12	1.92	1.95	1.45	1
NR_036503	15.1	2.92	2.06	1.12	1
NR_024181	10.24	2.01	1.36	1.97	1.74
NR_033947	1.26	9.21	1.21	1.06	1.03
NR_003697	1	6.17	1	1	1
NR_002835	1.73	199.96	38.65	1.17	18.09
NR_028342	1	7.05	1.39	1	1
NR_034035	1	4.35	1	1	1
NR_027409	1	3.75	1	1.01	1
NR_002729	1.17	6.59	1.82	1	1
NR_024593	1	3.75	1	1	1.06
NR_022014	5.94	20.95	2.34	2.58	2.4
NR_034008	1	1.27	14.68	1	1
NR_033410	1	1	6.85	1.01	1
NR_037616	2.44	1	16.87	2.51	1.66
NR_027912	1.06	1.69	9.25	1.18	1.18
NR_034080	1	1.09	4.41	1	1
NR_026744	1	1	3.9	1	1
NR_003717	1	1	1	58.52	1
NR_002836	1	2.48	1	25.47	1
NR_033969	1	1.17	1.27	7.45	1.05
NR_028406	4.5	3.29	3.17	47.95	9.27
NR_033652	1.1	1.06	1	5.43	1.02
NR_037598	1	2.08	1	1.09	37.59
NR_028049	1.26	1.55	1.18	1.18	21.42
NR_003512	1.22	1.03	25.28	1	339.17
NR_027835	1	1.01	1	1	12.54
NR_021490	1	1	1	1	11.64
NR_027105	1.06	1.14	1	1.1	5.75
